# Supplementary material for: PfAgo-Based Zika Virus Detection
Source: Viruses. 2024 Mar 30;16(4):539. doi: 10.3390/v16040539 (PMC11054744; doi:10.3390/v16040539)
Supplement: Supplementary file 1 [file viruses-16-00539-s001.zip]

Archive with 1 entries (1 files):
- viruses-2914105-supplementary.pdf
